# Supplementary material for: “The Problem Is that We Hear a Bit of Everything…”: A Qualitative Systematic Review of Factors Associated with Alcohol Use, Reduction, and Abstinence in Pregnancy
Source: Int J Environ Res Public Health. 2021 Mar 26;18(7):3445. doi: 10.3390/ijerph18073445 (PMC8037183; doi:10.3390/ijerph18073445)
Supplement: Supplementary file 1 [file ijerph-18-03445-s001.zip]

Archive with 4 entries (2 files):
- ijerph-1129780 supplementary/
- ijerph-1129780 supplementary/Supplementary Data Files/
- ijerph-1129780 supplementary/Supplementary Data Files/Supplementary File S1_Database and search terms used.docx
- ijerph-1129780 supplementary/Supplementary Data Files/Supplementary Table S1_PRISMA checklist.doc
